# Supplementary material for: CCR5∆32 and SDF1 3′A: Gene Variants, Expression and Influence on Biological Markers for the Clinical Progression to AIDS among HIV-1 Virus Controllers in a Mixed Population of the Amazon Region of Brazil
Source: Int J Mol Sci. 2023 Mar 4;24(5):4958. doi: 10.3390/ijms24054958 (PMC10003039; doi:10.3390/ijms24054958)
Supplement: Supplementary file 1 [file ijms-24-04958-s001.zip]

Archive with 5 entries (5 files):
- Figure S1.tif
- Figure S2.tif
- Figure S3 (cont.).tif
- Figure S3.tif
- ijms-2164915-supplementary-done.pdf
